# Supplementary material for: Technical innovations in stroke rehabilitation – a survey for development of a non-invasive, brainwave-guided, functional muscle stimulation
Source: BMC Neurol. 2022 May 25;22:194. doi: 10.1186/s12883-022-02716-z (PMC9131555; doi:10.1186/s12883-022-02716-z)
Supplement: Supplementary file 1 — Additional file 1. [file 12883_2022_2716_MOESM1_ESM.csv]

CASE	SERIAL	REF	QUESTNNR	MODE	STARTED	SF01	SF02	SF03	SF04	TA01_01	TA01_02	TA01_03	TA01_04	TA01_05	TA01_06	RP01	RP01_01	RP01_02	RP01_03	RP01_04	RP01_05	RP01_06	RP01_07	RP01_08	RP01_09	RP01_10	RP01_10a	RP02_01	RP03	RP03_01	RP03_02	RP03_03	RP03_04	RP03_05	RP03_06	RP03_07	RP03_07a	RP04	RP04_01	RP04_02	RP04_03	RP04_04	RP04_05	RP04_06	RP04_07	RP04_07a	RP05_01	BC01	BC03
404	1M4PAC7RTZ		base02	interview	6/1/2021 10:45:14	1	4	4	1	2	1	3	1	5	2	6	2	2	1	2	2	2	2	1	1	1		50	4	2	2	2	2	1	1	1		5	2	2	2	2	2	1	1		see above	2	2
409	WEVAA1CKEY		base02	interview	6/1/2021 11:49:32	1	4	4	1	6	6	1	6	1	5	9	2	2	2	2	2	2	2	2	1	2	Polyneuropathien, Parkinson, etc.	60%	6	2	2	2	2	2	1	2	physikalische Therapie, Musiktherapie, Waldbaden	5	2	2	2	2	2	1	1		Exoskeletons, robotic systems, VR systems, FES pharyngeal, etc. see above.	1	2
410	MTYUXY7C3W		base02	interview	6/1/2021 15:41:22	-9	5	5	1	6	6	1	6	1	6	8	2	2	2	2	2	2	2	2	1	1		60%	6	2	2	2	2	2	2	1		6	2	2	2	2	2	2	1		Magnetic stimulation, direct current stimulation,Direct current therapy	1	2
411	KQESMDDYA5		base02	interview	6/1/2021 16:58:47	1	5	6	1	4	4	1	3	1	5	7	2	2	2	2	2	1	2	2	1	1		70 Percent	5	2	2	2	2	2	1	1		4	2	2	2	2	1	1	1		gait trainers, arm and hand rehabilitation systems, treadmill, balance systems	2	1
413	3FNZ5ML4MA		base02	interview	6/1/2021 19:23:39	1	5	5	1	5	5	2	4	2	6	8	2	2	2	2	2	2	2	2	1	1		45	6	2	2	2	2	2	2	1		6	2	2	2	2	2	2	1		DCS	1	1
414	KRXR8XVGV8		base02	interview	6/2/2021 13:47:12	1	5	4	1	5	5	2	5	1	5	7	2	2	2	2	1	2	2	2	1	1		75	5	2	2	2	2	2	1	1		6	2	2	2	2	2	2	1		unfortunately none	2	2
415	CFA6DK87G8		base02	interview	6/4/2021 10:17:31	1	5	5	1	6	6	2	5	2	5	9	2	2	2	2	2	2	2	2	1	2	Morbus Parkinson, Folgezustände spastischer Cerebralparesen, Schwindel, Syringomyelie	65%	6	2	2	2	2	2	2	1		5	2	2	2	2	2	1	1		all mentioned under 9. plus tDCS and rTMS	1	1
437	L6PB785MNS		base02	interview	6/17/2021 14:50:59	1	5	5	1	5	5	2	5	2	5	8	2	2	2	2	2	2	2	2	1	1		50%	6	2	2	2	2	2	2	1		4	2	2	2	2	1	1	1		arm studio,gait trainer,balance trainer	2	2
458	H9QB1GN649		base02	interview	6/22/2021 20:45:05	-9	5	6	1	5	4	1	4	2	6	9	2	2	2	2	2	2	2	2	1	2	neuropathischer Schmerz inkl. zentraler Schmerz	15%	4	2	2	2	2	1	1	1		2	2	2	1	1	1	1	1			2	1
459	WH6AE6V4T8		base02	interview	6/23/2021 8:29:21	1	5	5	1	6	6	1	6	1	5	9	2	2	2	2	2	2	2	2	1	2	Post Covid, CIP	80%	7	2	2	2	2	2	2	2	Armlabor, Ganglabor, FES, Robotic, VMT,	6	2	2	2	2	2	2	1		arm lab, gait lab, gait robot, exoskeleton systems, robotics i.W.S.	1	1
No reservations, intensive education regarding technology, applicability, chances but also failure by trained personnel necessary to promote acceptance and motivation.	3	1	1	1	2	2	2	1	4	As bedside therapy	1	115	6	17	34	48	101	26	53	306	140	24	755		6/23/2021 8:43:51	1	0	11	11	0	0		2
460	D4U5VBHWL1		base02	interview	6/23/2021 8:30:36	1	5	5	1	4	5	2	2	1	5	8	2	2	2	2	2	2	2	2	1	1		50	4	2	2	2	1	2	1	1		6	2	2	2	2	2	2	1		No rehab everyday	1	2
461	4TK7ZU2H28		base02	interview	6/23/2021 9:25:04	1	5	6	1	5	5	2	4	2	5	8	2	2	2	2	2	2	2	2	1	1		60	6	2	2	2	2	2	1	2	Elektrotherapie	6	2	2	2	2	2	1	2	Computer gestützte Systeme in Sprach- und Sprechtherapie, Neuropsychologie, bei zentralen Sehstörungen	Computer assisted systems in speech and language therapy, neuropsychology, for central vision disorders<br>hand rehabilitation;	1	2
474	R13ZXC4PS3		base02	interview	6/29/2021 12:16:48	1	5	5	1	3	2	1	1	2	5	7	2	2	1	2	2	2	2	2	1	1		30	5	2	2	2	2	2	1	1		5	2	2	2	2	2	1	1			2	2
475	4H64HGYA8G		base02	interview	6/30/2021 12:14:08	1	5	5	1	4	5	1	4	1	4	6	2	2	2	2	1	2	2	1	1	1		30	5	2	2	2	2	2	1	1		4	2	1	2	2	2	1	1			2	2
478	7N2EXBFX7E		base02	interview	7/16/2021 18:00:14	-9	5	5	1	4	5	1	4	2	5	8	2	2	2	2	2	2	2	2	1	1		60%	7	2	2	2	2	2	2	2	gerätegestütze Neurorehabilitation	6	2	2	2	2	2	1	2	virtuelle Realität, EEG-gesteuerte rTMS	Video- and game-guided device-assisted therapy for arm and hand rehabilitation, device-assisted gait rehabilitation Functional Electrical Stimulation (FES).	3	1
[truncated: 48 more columns]
